# Supplementary material for: RNF138 Downregulates Antiviral Innate Immunity by Inhibiting IRF3 Activation
Source: Int J Mol Sci. 2023 Nov 9;24(22):16110. doi: 10.3390/ijms242216110 (PMC10671598; doi:10.3390/ijms242216110)
Supplement: Supplementary file 1 [file ijms-24-16110-s001.zip]

Archive with 1 entries (1 files):
- ijms-2662551-supplementary.pdf
